# Supplementary material for: The safety and efficacy of nicotine replacement therapy in the intensive care unit: a randomised controlled pilot study
Source: Ann Intensive Care. 2018 Jun 7;8:70. doi: 10.1186/s13613-018-0399-1 (PMC5991106; doi:10.1186/s13613-018-0399-1)
Supplement: Supplementary file 1 — Additional file 1. Study protocol. [file 13613_2018_399_MOESM1_ESM.xlsx]

## Sheet: Dataset NicGoWell
StudyNumberZGV	StudyNumberDZ	EdeDeventer	Leeftijd	Dateofbirth	Nicotinedose	Randomisatie	StartStudyDrug	StartSedation1	EndSedation1	Urensedatie1	StartSedation2	EndSedation2	Urensedatie2	StartSedation3	EndSedation3	Urensedatie3	Totalsedatie	StartNIV	EndNIV	UrenNIV	StartVentilation	EndVentilation	Urenventilatie	StartVentilation2	EndVentilation2	Urenventialtie2	Totalventialtie	VentilationFreeHoursSDay30met48	HVENTILATION	IcuAdmission	IcuDischarge	HospitalDischarge	PatientDeath	LocationDeath	LocationPatient30	DeathLocation	Location30samengevoegd	LocationPatient90	Location90samengevoegd	TotalDoseMorphine30	TotalDoseFentanyl30	TotalDoseSufentanil30	TotalDoseAlfentanil	TotalDoseRemifentanil30	TotalDoseBupivacaine30	TotalDoseMidazolam30	TotalDosePropofol30	TotalDoseBenzo30	TotalDoseOxazepam
7	#NULL!	1	82	1930-03-07	2	1	2012-12-09 08:00:00	2012-12-09 08:00:00	2012-12-30 01:19:00	497.317	2012-12-31 13:40:00	2013-01-01 03:33:00	13.8833	#NULL!	#NULL!	0	511.2	#NULL!	#NULL!	0	2012-12-09 08:00:00	2013-01-08 08:00:00	720	#NULL!	#NULL!	0	720	0	1	2012-12-07 16:31:00	2013-01-28 15:59:00	2013-01-28 20:10:00	2013-01-28	1	1	1	1	9	5	181.93	12401.7	#NULL!	#NULL!	#NULL!	#NULL!	1499.24	4919.5	#NULL!	#NULL!
10	#NULL!	1	61	1951-04-29	1	1	2012-12-11 08:00:00	2012-12-11 08:00:00	2012-12-14 14:55:00	78.9167	#NULL!	#NULL!	0	#NULL!	#NULL!	0	78.9167	#NULL!	#NULL!	0	2012-12-11 08:00:00	2012-12-14 09:15:00	73.25	#NULL!	#NULL!	0	73.25	598.75	1	2012-12-10 01:21:00	2012-12-14 22:08:00	2012-12-18 16:12:00	#NULL!	#NULL!	3	0	4	3	4	#NULL!	#NULL!	#NULL!	#NULL!	#NULL!	#NULL!	#NULL!	5023.28	#NULL!	550
13	#NULL!	1	68	1944-02-13	1	1	2013-01-27 11:45:00	2013-01-28 07:29:00	2013-01-30 22:00:00	62.5167	#NULL!	#NULL!	0	#NULL!	#NULL!	0	62.5167	#NULL!	#NULL!	0	2013-01-27 11:45:00	2013-01-28 10:15:00	22.5	#NULL!	#NULL!	0	22.5	649.5	0	2013-01-25 20:44:00	2013-01-30 14:36:00	2013-02-05 10:36:00	#NULL!	#NULL!	3	0	4	3	4	#NULL!	248.05	#NULL!	#NULL!	#NULL!	#NULL!	5	#NULL!	#NULL!	#NULL!
161	#NULL!	1	64	1948-03-15	1	1	2013-02-14 08:00:00	2013-02-14 08:00:00	2013-02-19 08:19:00	120.317	2013-02-22 15:20:00	2013-02-23 12:03:00	20.7167	2013-02-25 02:48:00	2013-02-26 13:57:00	35.15	176.183	#NULL!	#NULL!	0	2013-02-14 08:00:00	2013-03-04 14:11:00	438.183	#NULL!	#NULL!	0	438.183	233.817	1	2013-02-12 17:42:00	2013-03-05 15:51:00	2013-03-05 14:00:00	#NULL!	#NULL!	6	0	2	6	2	322.58	2992.97	75	1	#NULL!	#NULL!	1298.14	6827.02	#NULL!	420
17	#NULL!	1	56	1956-05-26	1	1	2013-03-25 08:00:00	2013-03-25 08:00:00	2013-03-25 09:20:00	1.33333	2013-03-27 01:48:00	2013-04-01 10:35:00	128.783	#NULL!	#NULL!	0	130.117	#NULL!	#NULL!	0	2013-03-25 08:00:00	2013-03-30 18:15:00	130.25	#NULL!	#NULL!	0	130.25	541.75	1	2013-03-23 20:16:00	2013-04-03 15:04:00	2013-04-11 13:55:00	#NULL!	#NULL!	3	0	4	3	4	86.32	#NULL!	#NULL!	#NULL!	#NULL!	#NULL!	15.9	9088.86	#NULL!	200
21	#NULL!	1	66	1946-07-05	2	1	2013-05-16 08:00:00	2013-05-16 08:00:00	2013-05-16 09:58:00	1.96667	#NULL!	#NULL!	0	#NULL!	#NULL!	0	1.96667	#NULL!	#NULL!	0	2013-05-16 08:00:00	2013-05-16 11:04:00	3.06667	#NULL!	#NULL!	0	3.06667	668.933	0	2013-05-14 22:30:00	2013-05-18 14:47:00	2013-05-24 14:43:00	#NULL!	#NULL!	3	0	4	3	4	#NULL!	#NULL!	107.8	#NULL!	#NULL!	358.13	#NULL!	#NULL!	#NULL!	#NULL!
22	#NULL!	1	74	1938-07-05	1	1	2013-06-18 08:00:00	2013-06-18 08:00:00	2013-06-19 08:22:00	24.3667	#NULL!	#NULL!	0	#NULL!	#NULL!	0	24.3667	#NULL!	#NULL!	#NULL!	2013-06-18 08:00:00	2013-06-22 14:15:00	102.2	#NULL!	#NULL!	0	102	570	1	2013-06-16 16:29:00	2013-06-22 14:15:00	2013-07-03 10:38:00	2015-02-04	3	3	0	4	3	4	#NULL!	376.58	#NULL!	#NULL!	#NULL!	#NULL!	#NULL!	1171.7	#NULL!	70
23	#NULL!	1	51	1961-11-06	2	1	2013-07-20 12:08:00	2013-07-20 12:08:00	2013-08-04 16:28:00	364.333	2013-08-15 11:45:00	2013-08-15 12:22:00	0.616667	#NULL!	#NULL!	0	364.95	#NULL!	#NULL!	0	2013-07-20 12:08:00	2013-08-14 05:52:00	593.8	#NULL!	#NULL!	#NULL!	593.8	78.2	1	2013-07-18 14:37:00	2013-08-21 15:43:00	2013-09-16 13:00:00	#NULL!	#NULL!	1	0	1	11	3	136.08	3820.67	#NULL!	#NULL!	12.3	#NULL!	3906.87	29623.4	#NULL!	440
24	#NULL!	1	55	1958-05-10	1	1	2013-08-26 08:00:00	#NULL!	#NULL!	0	#NULL!	#NULL!	0	#NULL!	#NULL!	0	0	2013-08-26 08:35:00	2013-08-27 05:25:00	20.8333	#NULL!	#NULL!	0	#NULL!	#NULL!	0	20.8333	651.167	0	2013-08-25 07:53:00	2013-08-27 13:33:00	2013-08-30 12:10:00	2014-11-04	8	3	0	4	3	4	#NULL!	#NULL!	#NULL!	#NULL!	#NULL!	#NULL!	#NULL!	#NULL!	#NULL!	#NULL!
27	#NULL!	2	56	1957-05-07	2	1	2013-10-27 16:00:00	2013-10-27 16:00:00	2013-11-01 09:00:00	113	#NULL!	#NULL!	0	#NULL!	#NULL!	0	113	#NULL!	#NULL!	0	2013-10-27 16:00:00	2013-11-01 13:40:00	117.667	#NULL!	#NULL!	0	117.667	554.333	1	2013-10-25 07:00:00	2013-11-06 13:00:00	2013-11-13 11:44:00	#NULL!	#NULL!	4	0	3	3	4	146	0	0	#NULL!	0	0	345	880	80	#NULL!
28	#NULL!	2	66	1947-05-02	2	1	2013-10-10 16:30:00	2013-10-10 16:30:00	2013-10-11 10:00:00	17.5	#NULL!	#NULL!	0	#NULL!	#NULL!	0	17.5	#NULL!	#NULL!	0	2013-10-10 16:30:00	2013-10-15 18:30:00	122	#NULL!	#NULL!	0	122	550	1	2013-10-09 18:15:00	2013-10-17 11:00:00	2013-10-25 13:30:00	#NULL!	#NULL!	4	0	3	3	4	15	0	0	#NULL!	0	0	77	0	0	#NULL!
29	#NULL!	2	52	1962-12-20	2	1	2015-07-11 21:00:00	2015-07-11 21:00:00	2015-07-17 09:00:00	132	2015-07-20 22:00:00	2015-07-22 15:00:00	41	2015-07-25 22:00:00	2015-07-26 06:00:00	8	181	#NULL!	#NULL!	0	2015-07-11 21:00:00	2015-08-10 21:00:00	720	#NULL!	#NULL!	#NULL!	720	0	1	2015-07-10 13:30:00	2015-09-01 13:30:00	2015-09-16 10:45:00	#NULL!	#NULL!	1	0	1	4	3	98	450	0	#NULL!	0	0	179	9040	1485	#NULL!
30	#NULL!	2	75	1938-09-28	2	1	2014-09-11 18:00:00	2014-09-11 18:00:00	2014-09-17 09:00:00	135	2014-09-19 08:00:00	2014-09-20 15:00:00	31	2014-09-24 15:00:00	2014-09-24 22:00:00	7	173	#NULL!	#NULL!	0	2014-09-11 18:00:00	2014-09-17 14:00:00	140	2014-09-19 14:40:00	2014-10-08 09:00:00	450.333	590.333	81.6667	1	2014-09-10 17:30:00	2014-10-27 14:00:00	2014-11-24 11:00:00	#NULL!	#NULL!	1	0	1	2	2	229	350	0	#NULL!	0	0	171	1720	21	#NULL!
31	#NULL!	2	81	1933-06-02	1	1	2015-03-28 16:00:00	#NULL!	#NULL!	0	#NULL!	#NULL!	0	#NULL!	#NULL!	0	0	#NULL!	#NULL!	0	2015-03-28 16:00:00	2015-04-25 04:00:00	660	#NULL!	#NULL!	0	660	12	1	2015-03-26 13:30:00	2015-04-26 11:53:00	2015-04-30 10:13:00	#NULL!	#NULL!	2	0	2	3	4	17	100	0	#NULL!	0	0	0	400	0	#NULL!
32	#NULL!	2	58	1955-09-22	1	1	2014-06-17 15:00:00	2014-06-17 15:00:00	2014-06-18 15:00:00	24	#NULL!	#NULL!	0	#NULL!	#NULL!	0	24	#NULL!	#NULL!	0	2014-06-17 15:00:00	2014-06-18 16:00:00	25	#NULL!	#NULL!	0	25	647	0	2014-06-15 17:30:00	2014-06-21 07:10:00	2014-06-27 11:00:00	#NULL!	#NULL!	5	0	3	3	4	68	100	0	#NULL!	0	0	0	5700	310	#NULL!
34	#NULL!	2	71	1945-04-01	2	1	2016-04-02 19:00:00	2016-04-02 19:00:00	2016-04-03 10:00:00	15	#NULL!	#NULL!	0	#NULL!	#NULL!	0	15	#NULL!	#NULL!	0	2016-04-02 19:00:00	2016-04-17 08:00:00	349	#NULL!	#NULL!	0	349	323	1	2016-03-31 22:35:00	2016-04-21 11:00:00	2016-04-21 11:00:00	#NULL!	#NULL!	6	0	2	3	4	18	100	0	#NULL!	0	0	117	2400	0	#NULL!
35	#NULL!	2	69	1944-08-19	1	1	2014-02-16 18:15:00	2014-02-16 18:15:00	2014-02-18 16:00:00	45.75	#NULL!	#NULL!	0	#NULL!	#NULL!	0	45.75	#NULL!	#NULL!	0	2014-02-16 18:15:00	2014-02-18 16:00:00	45.75	#NULL!	#NULL!	0	45.75	626.25	0	2014-02-14 19:40:00	2014-02-18 16:46:00	2014-02-18 16:46:00	2014-02-18	1	9	1	5	9	5	32	0	0	#NULL!	0	0	2	0	0	#NULL!
37	#NULL!	2	78	1936-07-03	1	1	2015-02-19 15:50:00	2015-02-19 15:50:00	2015-02-24 17:00:00	121.167	#NULL!	#NULL!	0	#NULL!	#NULL!	0	121.167	#NULL!	#NULL!	0	2015-02-19 15:50:00	2015-03-13 16:00:00	528.167	#NULL!	#NULL!	0	528.167	143.833	1	2015-02-19 05:20:00	2015-05-04 15:30:00	2015-05-04 15:30:00	2015-05-07	8	1	0	1	9	5	151	150	0	#NULL!	0	0	250	2620	0	#NULL!
40	#NULL!	2	55	1959-11-12	2	1	2014-12-22 19:30:00	2014-12-22 19:30:00	2014-12-26 12:00:00	88.5	#NULL!	#NULL!	0	#NULL!	#NULL!	0	88.5	#NULL!	#NULL!	0	2014-12-22 19:30:00	2014-12-26 12:00:00	88.5	#NULL!	#NULL!	0	88.5	583.5	1	2014-12-21 15:20:00	2014-12-26 12:00:00	2014-12-26 12:00:00	#NULL!	#NULL!	6	0	2	4	3	348	5100	0	#NULL!	0	0	494	3340	0	#NULL!
42	#NULL!	2	51	1962-04-03	1	1	2014-01-14 21:00:00	2014-01-14 21:00:00	2014-01-28 07:30:00	322.5	#NULL!	#NULL!	0	#NULL!	#NULL!	0	322.5	#NULL!	#NULL!	0	2014-01-14 21:00:00	2014-01-28 10:45:00	325.75	#NULL!	#NULL!	0	325.75	346.25	1	2014-01-13 20:00:00	2014-01-31 15:00:00	2014-02-06 09:15:00	#NULL!	#NULL!	5	0	3	3	4	578	1303	0	#NULL!	0	0	2508	0	0	#NULL!
47	#NULL!	1	71	1942-01-17	2	1	2013-09-04 08:00:00	2013-09-04 08:00:00	2013-09-05 11:03:00	27.05	#NULL!	#NULL!	0	#NULL!	#NULL!	0	27.05	#NULL!	#NULL!	#NULL!	2013-09-04 08:00:00	2013-09-15 17:02:00	273.1	#NULL!	#NULL!	0	273.167	398.833	1	2013-09-02 11:34:00	2013-09-15 17:02:00	2013-09-15 14:45:00	2013-09-15	1	9	1	5	9	5	28.15	1411.5	#NULL!	#NULL!	#NULL!	#NULL!	44.17	#NULL!	#NULL!	380
48	#NULL!	1	72	1941-03-08	1	1	2014-01-29 10:01:00	2014-02-15 23:50:00	2014-02-16 22:24:00	22.5667	2014-02-18 22:08:00	2014-02-19 08:27:00	10.3167	2014-02-24 12:15:00	2014-02-24 13:32:00	1.28333	34.1667	#NULL!	#NULL!	0	2014-01-29 10:01:00	2014-02-14 10:00:00	383.983	2014-02-18 22:00:00	2014-02-26 08:39:00	178.65	562.633	109.367	1	2014-01-27 04:12:00	2014-02-27 16:36:00	2014-03-08 10:37:00	#NULL!	#NULL!	1	0	1	3	4	277.36	2727.67	20	#NULL!	#NULL!	#NULL!	41	1522.13	#NULL!	325
49	#NULL!	1	67	1946-12-07	1	1	2014-03-04 08:00:00	2014-03-04 08:00:00	2014-03-13 23:19:00	231.317	2014-03-17 09:49:00	2014-03-22 23:45:00	133.933	#NULL!	#NULL!	0	365.25	#NULL!	#NULL!	0	2014-03-04 08:00:00	2014-03-14 11:01:00	243.017	#NULL!	#NULL!	0	243.017	428.983	1	2014-03-04 03:49:00	2014-03-23 15:21:00	2014-04-09 20:21:00	#NULL!	#NULL!	2	0	2	3	4	438.87	1195.28	#NULL!	#NULL!	#NULL!	#NULL!	1244.41	10087	#NULL!	1010
52	#NULL!	1	65	1949-11-15	1	1	2015-04-28 08:00:00	2015-04-28 08:00:00	2015-04-28 14:16:00	6.26667	#NULL!	#NULL!	0	#NULL!	#NULL!	0	6.26667	#NULL!	#NULL!	0	2015-04-28 08:00:00	2015-04-28 20:23:00	12.4	#NULL!	#NULL!	0	12.4	659.6	0	2015-04-27 13:16:00	2015-04-29 13:45:00	2015-05-07 14:53:00	#NULL!	#NULL!	3	0	4	3	4	#NULL!	#NULL!	#NULL!	#NULL!	#NULL!	#NULL!	#NULL!	#NULL!	#NULL!	10
55	#NULL!	1	60	1955-03-03	2	1	2015-10-10 08:00:00	2015-10-10 08:00:00	2015-10-16 09:00:00	145	#NULL!	#NULL!	0	#NULL!	#NULL!	0	145	#NULL!	#NULL!	0	2015-10-10 08:00:00	2015-10-17 15:37:00	175.617	#NULL!	#NULL!	0	175.617	496.383	1	2015-10-08 12:17:00	2015-10-17 15:37:00	2015-10-23 10:19:00	2015-12-01	8	3	0	4	9	5	13.52	2449.5	#NULL!	#NULL!	#NULL!	#NULL!	1033.28	8719.43	#NULL!	100
999	#NULL!	2	70	1943-03-13	1	1	2014-02-13 22:45:00	2014-02-13 22:45:00	2014-02-17 12:30:00	85.75	#NULL!	#NULL!	0	#NULL!	#NULL!	0	85.75	#NULL!	#NULL!	0	2014-02-13 22:45:00	2014-02-19 16:30:00	137.75	#NULL!	#NULL!	0	137.75	534.25	1	2014-02-13 20:15:00	2014-02-24 13:00:00	2014-03-07 09:30:00	#NULL!	#NULL!	4	0	3	3	4	101	0	0	#NULL!	0	0	330	0	0	#NULL!
1	#NULL!	1	72	1940-01-12	2	2	2012-07-03 08:00:00	2012-07-03 08:00:00	2012-07-03 09:20:00	1.33333	2012-07-07 00:00:02	2012-07-08 16:01:00	40.0161	#NULL!	#NULL!	0	41.3494	#NULL!	#NULL!	0	2012-07-03 08:00:00	2012-07-04 11:35:00	27.5833	2012-07-07 01:32:00	2012-07-29 15:14:00	541.7	569.283	102.717	1	2012-07-01 11:45:00	2012-07-29 15:14:00	2012-07-29 15:27:00	2012-07-29	1	9	1	5	9	5	77.6	20131.4	#NULL!	0.5	#NULL!	886.33	24.54	5022.12	#NULL!	390
3	#NULL!	1	63	1949-06-04	1	2	2012-09-24 08:00:00	#NULL!	#NULL!	0	#NULL!	#NULL!	0	#NULL!	#NULL!	0	0	2012-09-24 08:00:00	2012-09-30 08:29:00	144.483	#NULL!	#NULL!	#NULL!	#NULL!	#NULL!	0	144.483	527.517	1	2012-09-23 11:22:00	2012-10-02 13:51:00	2012-10-09 15:20:00	#NULL!	#NULL!	3	0	4	3	4	#NULL!	#NULL!	#NULL!	#NULL!	#NULL!	#NULL!	#NULL!	#NULL!	#NULL!	#NULL!
4	#NULL!	1	59	1952-10-11	2	2	2012-09-27 08:00:00	2012-09-27 08:00:00	2012-10-01 12:48:00	100.8	#NULL!	#NULL!	0	#NULL!	#NULL!	0	100.8	#NULL!	#NULL!	0	2012-09-27 08:00:00	2012-10-02 00:50:00	112.833	#NULL!	#NULL!	0	112.833	559.167	1	2012-09-24 23:42:00	2012-10-05 11:30:00	2012-10-10 11:15:00	#NULL!	#NULL!	3	0	4	3	4	22.01	1137.5	#NULL!	#NULL!	#NULL!	#NULL!	488.29	#NULL!	#NULL!	270
11	#NULL!	1	50	1962-05-13	2	2	2012-12-30 11:30:00	2012-12-30 11:30:00	2013-01-14 11:26:00	359.933	2013-01-17 01:38:00	2013-01-19 00:00:02	46.3672	#NULL!	#NULL!	0	406.301	#NULL!	#NULL!	0	2012-12-30 11:30:00	2013-01-24 09:53:00	598.383	#NULL!	#NULL!	0	598.383	73.6167	1	2012-12-28 04:33:00	2013-02-12 14:00:00	2013-02-27 11:15:00	2013-03-27	10	10	0	3	9	5	7.5	11578.4	#NULL!	#NULL!	#NULL!	#NULL!	3929.67	#NULL!	#NULL!	7435
14	#NULL!	1	57	1955-03-30	2	2	2013-02-06 13:30:00	2013-02-06 13:30:00	2013-02-14 09:06:00	187.6	#NULL!	#NULL!	0	#NULL!	#NULL!	0	187.6	#NULL!	#NULL!	#NULL!	2013-02-06 13:30:00	2013-02-14 08:34:00	187.15	#NULL!	#NULL!	0	187.017	484.983	1	2013-02-05 22:10:00	2013-02-18 11:20:00	2013-02-26 10:01:00	#NULL!	#NULL!	3	0	4	3	4	#NULL!	6084.67	#NULL!	#NULL!	#NULL!	#NULL!	1604.59	2327.13	#NULL!	140
162	#NULL!	1	59	1953-03-28	1	2	2013-02-20 08:00:00	#NULL!	#NULL!	0	#NULL!	#NULL!	0	#NULL!	#NULL!	0	0	#NULL!	#NULL!	0	#NULL!	#NULL!	0	#NULL!	#NULL!	0	0	672	0	2013-02-19 09:25:00	2013-02-22 11:31:00	2013-02-26 10:38:00	#NULL!	#NULL!	3	0	4	3	4	#NULL!	#NULL!	#NULL!	#NULL!	#NULL!	#NULL!	#NULL!	#NULL!	#NULL!	#NULL!
18	#NULL!	1	75	1938-05-07	2	2	2013-05-16 08:00:00	2013-05-16 08:00:00	2013-05-17 09:16:00	25.2667	2013-05-18 17:47:00	2013-05-20 14:43:00	44.9333	#NULL!	#NULL!	0	70.2	#NULL!	#NULL!	0	2013-05-16 08:00:00	2013-05-23 09:50:00	169.833	#NULL!	#NULL!	0	169.833	502.167	1	2013-05-13 23:35:00	2013-05-27 14:30:00	2013-06-12 10:08:00	#NULL!	#NULL!	4	0	3	2	2	202.28	#NULL!	#NULL!	#NULL!	31.82	#NULL!	363.2	1707.45	#NULL!	220
20	#NULL!	1	34	1979-03-22	1	2	2013-05-26 08:00:00	#NULL!	#NULL!	0	#NULL!	#NULL!	0	#NULL!	#NULL!	0	0	#NULL!	#NULL!	0	#NULL!	#NULL!	0	#NULL!	#NULL!	0	0	672	0	2013-05-25 11:03:00	2013-05-29 14:38:00	2013-06-04 12:18:00	#NULL!	#NULL!	3	0	4	3	4	#NULL!	718	#NULL!	#NULL!	#NULL!	#NULL!	#NULL!	#NULL!	#NULL!	#NULL!
25	#NULL!	1	65	1948-07-06	2	2	2013-08-30 08:00:00	2013-08-30 08:00:00	2013-09-07 12:20:00	196.333	#NULL!	#NULL!	0	#NULL!	#NULL!	0	196.333	#NULL!	#NULL!	#NULL!	2013-08-30 08:00:00	2013-09-11 16:41:00	296.7	#NULL!	#NULL!	0	297	375	1	2013-08-28 10:57:00	2013-09-13 16:18:00	2013-09-19 12:20:00	#NULL!	#NULL!	3	0	4	3	4	#NULL!	2631.5	#NULL!	#NULL!	#NULL!	#NULL!	565.3	15058.4	#NULL!	450
26	#NULL!	1	42	1971-09-10	1	2	2013-10-02 08:00:00	2013-10-02 08:00:00	2013-10-03 18:30:00	34.5	#NULL!	#NULL!	0	#NULL!	#NULL!	0	34.5	#NULL!	#NULL!	0	2013-10-02 08:00:00	2013-10-03 12:58:00	28.9667	#NULL!	#NULL!	0	28.9667	643.033	0	2013-09-29 17:33:00	2013-10-05 13:01:00	2013-10-09 10:57:00	#NULL!	#NULL!	3	0	4	3	4	#NULL!	#NULL!	315.6	#NULL!	8.11	394.5	#NULL!	3556.7	#NULL!	190
33	#NULL!	2	75	1940-12-12	1	2	2016-01-30 22:30:00	2016-01-30 22:30:00	2016-01-31 13:00:00	14.5	#NULL!	#NULL!	0	#NULL!	#NULL!	0	14.5	#NULL!	#NULL!	0	2016-01-30 22:30:00	2016-02-01 12:30:00	38	#NULL!	#NULL!	0	38	634	0	2016-01-30 08:15:00	2016-02-05 13:30:00	2016-02-07 11:26:00	#NULL!	#NULL!	3	0	4	3	4	94	0	0	#NULL!	0	0	87	0	10	#NULL!
36	#NULL!	2	70	1945-04-29	2	2	2015-05-05 15:00:00	#NULL!	#NULL!	0	#NULL!	#NULL!	0	#NULL!	#NULL!	0	0	#NULL!	#NULL!	0	2015-05-05 15:00:00	2015-05-09 11:30:00	92.5	#NULL!	#NULL!	0	92.5	579.5	1	2015-05-03 14:30:00	2015-05-13 14:00:00	2015-05-15 21:20:00	2015-05-15	2	9	2	5	9	5	0	0	0	#NULL!	0	0	0	160	0	#NULL!
38	#NULL!	2	63	1952-05-28	2	2	2016-02-01 10:00:00	2016-02-01 10:00:00	2016-02-05 09:00:00	95	#NULL!	#NULL!	0	#NULL!	#NULL!	0	95	#NULL!	#NULL!	0	2016-02-01 10:00:00	2016-02-05 14:00:00	100	#NULL!	#NULL!	0	100	572	1	2016-01-30 21:00:00	2016-02-07 11:50:00	2016-02-14 11:32:00	#NULL!	#NULL!	3	0	4	3	4	123	0	0	#NULL!	0	0	373	0	0	#NULL!
39	#NULL!	2	51	1963-07-31	2	2	2015-07-28 14:30:00	2015-07-28 14:30:00	2015-07-31 08:30:00	66	#NULL!	#NULL!	0	#NULL!	#NULL!	0	66	#NULL!	#NULL!	0	2015-07-28 14:30:00	2015-08-02 11:15:00	116.75	#NULL!	#NULL!	0	116.75	555.25	1	2015-07-27 22:10:00	2015-08-04 14:30:00	2015-08-11 12:35:00	#NULL!	#NULL!	3	0	4	3	4	56	0	0	#NULL!	0	0	332	0	0	#NULL!
41	#NULL!	2	50	1963-11-06	2	2	2014-03-09 15:30:00	#NULL!	#NULL!	0	#NULL!	#NULL!	0	#NULL!	#NULL!	0	0	#NULL!	#NULL!	0	2014-03-09 15:30:00	2014-03-14 09:45:00	114.25	#NULL!	#NULL!	0	114.25	557.75	1	2014-03-07 14:30:00	2014-03-20 13:50:00	2014-04-02 11:52:00	#NULL!	#NULL!	4	0	3	3	4	0	0	0	#NULL!	0	0	18	0	0	#NULL!
43	#NULL!	2	59	1955-10-11	1	2	2014-11-28 15:15:00	2014-11-28 15:15:00	2014-12-01 08:00:00	64.75	#NULL!	#NULL!	0	#NULL!	#NULL!	0	64.75	#NULL!	#NULL!	0	2014-11-28 15:15:00	2014-12-02 01:30:00	82.25	#NULL!	#NULL!	0	82.25	589.75	1	2014-11-26 13:30:00	2014-12-04 11:49:00	2014-12-09 11:33:00	#NULL!	#NULL!	3	0	4	3	4	88	0	0	#NULL!	0	0	355	2300	0	#NULL!
44	#NULL!	2	63	1949-11-05	1	2	2013-11-01 15:30:00	2013-11-01 15:30:00	2013-11-06 09:00:00	113.5	#NULL!	#NULL!	0	#NULL!	#NULL!	0	113.5	#NULL!	#NULL!	0	2013-11-01 15:30:00	2013-11-06 11:00:00	115.5	#NULL!	#NULL!	0	115.5	556.5	1	2013-10-31 10:45:00	2013-11-09 10:00:00	2013-11-14 12:27:00	#NULL!	#NULL!	3	0	4	3	4	0	4025	0	#NULL!	0	0	66	4550	140	#NULL!
45	#NULL!	2	69	1947-02-07	1	2	2016-03-04 15:00:00	#NULL!	#NULL!	0	#NULL!	#NULL!	0	#NULL!	#NULL!	0	0	#NULL!	#NULL!	0	2016-03-04 15:00:00	2016-03-08 14:00:00	95	#NULL!	#NULL!	0	95	577	1	2016-03-02 15:00:00	2016-03-09 13:45:00	2016-03-15 10:00:00	#NULL!	#NULL!	3	0	4	3	4	6	0	0	#NULL!	0	0	128	0	0	#NULL!
46	#NULL!	2	58	1957-10-19	2	2	2016-05-03 21:30:00	2016-05-03 21:30:00	2016-05-06 08:00:00	58.5	#NULL!	#NULL!	0	#NULL!	#NULL!	0	58.5	#NULL!	#NULL!	0	2016-05-03 21:30:00	2016-05-07 13:00:00	87.5	#NULL!	#NULL!	0	87.5	584.5	1	2016-05-03 03:00:00	2016-05-09 21:15:00	2016-05-13 10:55:00	#NULL!	#NULL!	3	0	4	3	4	24	0	0	#NULL!	0	0	75	0	0	#NULL!
50	#NULL!	1	70	1944-01-25	2	2	2014-06-04 08:00:00	#NULL!	#NULL!	0	#NULL!	#NULL!	0	#NULL!	#NULL!	0	0	2014-06-04 08:00:00	2014-06-06 12:43:00	52.7167	#NULL!	#NULL!	0	#NULL!	#NULL!	0	52.7167	619.283	1	2014-06-02 17:14:00	2014-06-06 12:43:00	2014-06-13 15:29:00	#NULL!	#NULL!	3	0	4	3	4	#NULL!	#NULL!	#NULL!	#NULL!	#NULL!	#NULL!	#NULL!	#NULL!	#NULL!	10
54	#NULL!	1	58	1957-05-21	2	2	2015-06-17 08:00:00	2015-06-17 08:00:00	2015-06-21 09:35:00	97.5833	2015-06-23 10:39:00	2015-06-30 13:22:00	170.717	#NULL!	#NULL!	0	268.3	#NULL!	#NULL!	0	2015-06-17 08:00:00	2015-06-21 09:29:00	97.4833	2015-06-23 11:34:00	2015-07-02 08:00:00	212.433	309.917	362.083	1	2015-06-15 03:43:00	2015-07-09 15:30:00	2015-07-16 11:36:00	#NULL!	#NULL!	2	0	2	3	4	15.43	3628.27	#NULL!	#NULL!	#NULL!	#NULL!	5.4	17083.8	#NULL!	100
[truncated: 126 more columns]
